# Supplementary material for: Complement Activation Profile in Myasthenia Gravis Patients: Perspectives for Tailoring Anti-Complement Therapy
Source: Biomedicines. 2022 Jun 9;10(6):1360. doi: 10.3390/biomedicines10061360 (PMC9220000; doi:10.3390/biomedicines10061360)
Supplement: Supplementary file 1 [file biomedicines-10-01360-s001.zip]

Archive with 1 entries (1 files):
- biomedicines-1696478-supplementary.pdf
